# Supplementary material for: Alcohol consumption and telomere length: Mendelian randomization clarifies alcohol’s effects
Source: Mol Psychiatry. 2022 Jul 26;27(10):4001–8. doi: 10.1038/s41380-022-01690-9 (PMC9718662; doi:10.1038/s41380-022-01690-9)
Supplement: Supplementary file 2 — STable 1 [file 41380_2022_1690_MOESM2_ESM.xlsx]

## Sheet: Sheet1
STable 1: Associations between sociodemographic factors, alcohol consumption and leucocyte telomere length
	Both sexes				Males				Females
Variable	Estimate	LCI	UCI	p value	Estimate	LCI	UCI	p value	Estimate	LCI	UCI	p value
Age, years	-0.02251	-0.0230182	-0.021998	< 2e-16	-0.02513	-0.0258443	-0.0244226	< 2e-16	-0.01974	-0.0204751	-0.0189977	< 2e-16
Males vs. females	-0.1572	-0.165417	-0.148983	< 2e-16	NA	NA	NA	NA	NA	NA	NA	NA
Degree vs. no qualifications	0.1107	0.0980746	0.123377	< 2e-16	0.1011	0.0837555	0.118438	< 2e-16	0.1239	0.105331	0.14242	< 2e-16
A levels vs. no qualifications	0.09059	0.0750886	0.106082	< 2e-16	0.08628	0.0643604	0.108199	1.22e-14	0.09825	0.0762407	0.120258	< 2e-16
Leucocyte count, 10^9 cells/litre	-0.01461	-0.0165475	-0.0126687	< 2e-16	-0.01299	-0.0155669	-0.0104208	< 2e-16	-0.01537	-0.0183301	-0.0124177	< 2e-16
Current vs. never smoker	-0.06083	-0.0748231	-0.0468458	< 2e-16	-0.06761	-0.086137	-0.0490752	8.69e-13	-0.05281	-0.0742015	-0.0314186	1.31e-06
Exercise, minutes weekly	-1.968e-05	-5.7783e-05	1.84179e-05	0.31129	-5.568e-05	-0.000106301	-5.05686e-06	0.031103	1.575e-05	-4.23133e-05	7.38132e-05	0.59497
Alcohol intake weekly
Never drinker	0.02042	-0.00250991	0.043351	0.08091	0.04814	0.00468271	0.0916018	0.02992	0.006241	-0.0208956	0.033378	0.65215
Previous drinker	-0.01077	-0.0325173	0.0109802	0.33182	0.002349	-0.0308667	0.0355646	0.889762	-0.02167	-0.0507278	0.00738597	0.14381
6- <11 units	0.003485	-0.00948026	0.0164507	0.59829	0.01167	-0.0103775	0.0337253	0.299455	-5.217e-05	-0.0161487	0.0160443	0.99493
11- <17 units	0.00043	-0.012436	0.013296	0.94777	0.002951	-0.0177152	0.0236168	0.779589	0.001301	-0.0154037	0.0180054	0.87869
17- <29 units	-0.01399	-0.0269516	-0.00102129	0.03449	-0.005165	-0.0248478	0.0145175	0.607016	-0.02023	-0.0383771	-0.00207457	0.02896
29+ units	-0.04596	-0.0594465	-0.0324832	2.36e-11	-0.03967	-0.0588975	-0.0204337	5.29e-05	-0.04714	-0.0694661	-0.0248151	3.5e-05
Alcohol x ADH1B dose interactions
Never drinker*ADH1B	0.08071	-0.318831	0.0466034	0.09083
Previous drinker*ADH1B	0.02024	-0.248827	0.1492	0.69532
6- <11 units*ADH1B	0.003019	-0.114742	0.110771	0.91803
11- <17 units*ADH1B	0.01968	-0.15	0.0749923	0.50106
17- <29 units*ADH1B	-0.001416	-0.127035	0.106328	0.96271
29+ units*ADH1B	0.0251	-0.220602	0.0320984	0.44268
N=245,354 European ancestry UK Biobank participants
All variables were assessed at baseline
Leucocyte telomere length was z-standardized, so estimates represent changes in standard deviations
Reference group for alcohol intake was <6 units weekly
Exercise was measured in MET minutes weekly
ADH1B dose is the SNP dosage
